# Supplementary material for: Bacterial and fungal communities respond differently to varying tillage depth in agricultural soils
Source: PeerJ. 2017 Oct 17;5:e3930. doi: 10.7717/peerj.3930 (PMC5649590; doi:10.7717/peerj.3930)
Supplement: Supplemental Information 1 — Raw soil physicochemical data collected from each site. Site numbers refer to plots shown in Fig. 1. ‘Top’ refers to soil of 0–7.5 cm depth. ’Middle’ refers to soil of 7.5–15 cm depth. ‘Bottom’ refers to soil of 15–25 cm depth. [file peerj-05-3930-s001.xlsx]

## Sheet: Sheet1
	4_top	5_top	6_top	12_top	14_top	15_top	21_top	23_top	27_top	28_top	32_top	37_top	40_top	41_top	42_top	4_middle	5_middle	6_middle	12_middle	14_middle	15_middle	21_middle	23_middle	27_middle	28_middle	32_middle	37_middle	40_middle	41_middle	42_middle	4_bottom	5_bottom	6_bottom	12_bottom	14_bottom	15_bottom	21_bottom	23_bottom	27_bottom	28_bottom	32_bottom	37_bottom	40_bottom	41_bottom	42_bottom
Moisture % (Lab)	25.1717	22.7204	21.7494	22.7646	27.8016	22.5143	26.427	26.1324	20.777	23.8378	24.2059	22.0633	25.4727	23.9694	19.2375	19.9255	16.3446	22.5033	21.345	22.1311	22.245	20.7945	21.0647	22.5438	17.9198	19.2913	21.7426	20.867	19.3242	21.27	17.345	13.6197	20.5325	21.7089	20.5641	21.4702	18.5157	18.5106	22.4099	16.2771	17.1978	20.4082	17.9906	15.9507	19.4868
pH	5.311	6.155	5.142	5.506	5.323	5.593	5.385	5.796	5.411	6.062	5.306	5.552	5.34	6.244	5.258	5.625	5.726	4.987	5.415	5.561	5.51	5.656	5.903	5.147	5.884	5.615	5.476	6.081	6.116	5.179	5.26	5.24	4.65	5.04	5.14	5.14	5.24	5.26	4.66	5.28	5.24	5.1	5.23	5.68	4.88
Exch acidity, cmolc/kg	0.719568	0.217606	1.23187	0.987752	0.715848	0.339796	0.513631	0.237718	0.514648	0.184162	0.618392	0.433156	0.359856	0.0992457	0.479425	0.2997	0.438509	1.49547	0.75818	0.417163	0.439912	0.336967	0.219167	1.11576	0.235664	0.418911	0.497413	0.2997	0.0997407	0.81592	0.496623	0.595593	1.29276	0.597372	0.452222	0.339796	0.378109	0.357143	1.13636	0.513732	0.399042	0.44	0.433241	0.279776	0.674202
Exch Al, cmolc/kg	0.339796	0.118694	0.774886	0.513631	0.437463	0.239856	0.23706	0.158479	0.316706	0.184162	0.339118	0.3544	0.279888	0.0793966	0.29964	0.1998	0.119593	1.10193	0.438947	0.238379	0.319936	0.237859	0.159394	0.717274	0.0981932	0.219429	0.278552	0.13986	0.0797925	0.41791	0.417163	0.337502	1.03421	0.378335	0.314589	0.159904	0.238806	0.238095	0.976874	0.355661	0.239425	0.3	0.236314	0.159872	0.535396
%C	2.85	3.33	2.05	2.24	3.11	2.34	3	2.99	2.17	3.94	2.67	2.34	3.03	3.8	2.09	2.24	2.38	1.85	2.1	2.19	2.22	2.14	2.39	2.03	2.75	1.9	2.27	2.47	2.72	1.9	1.35	1.77	1.41	1.94	1.81	2.04	1.52	1.67	1.64	2.13	1.21	1.94	1.57	1.91	1.3
%N	0.261	0.312	0.2008	0.2066	0.2707	0.2118	0.2875	0.2779	0.2163	0.3789	0.2548	0.2234	0.284	0.3756	0.2152	0.2119	0.2209	0.1721	0.2061	0.1975	0.2091	0.2	0.2313	0.2022	0.2689	0.1743	0.2194	0.2359	0.2686	0.184	0.1334	0.1576	0.1369	0.1894	0.1584	0.1924	0.1426	0.1613	0.1642	0.2076	0.1205	0.1856	0.1578	0.1902	0.1289
MWD	1.50062	2.4059	1.058	1.84808	1.66132	0.953234	1.96463	1.42647	1.15232	2.38266	1.82892	1.38535	1.25358	2.33977	1.24103	1.43616	2.37543	0.44312	1.2633	1.3649	0.804418	1.45219	1.67019	0.609381	2.2452	1.399	1.1716	1.47489	2.34504	0.800056	0.723466	1.70734	0.394694	0.701458	0.831862	0.708952	0.746325	0.954136	0.446196	1.57662	0.748731	0.640578	0.828144	1.74577	0.476278
MBC(ug/g)	542.381	899.533	279.152	438.196	605.079	409.069	609.031	580.88	275.35	881.695	556.912	427.841	646.383	1164.24	260.928	316.038	418.438	177.23	350.44	339.171	360.627	354.086	402.638	193.458	540.964	325.08	396.925	404.678	666.518	183.875	161.619	278.313	98.6255	323.233	212.48	349.999	183.627	202.657	128.576	338.923	169.493	323.219	204.529	332.114	96.6056
MBN(ug/g)	93.238	154.572	49.05	74.193	90.3826	63.6515	95.4365	84.5812	46.0801	129.2	76.799	57.6221	85.8764	159.192	43.0347	52.4449	64.6565	33.4484	60.3409	51.0251	55.757	54.3439	56.6484	29.069	74.8094	45.5696	54.7941	57.387	92.8966	30.138	34.2317	43.0179	26.0264	56.8657	37.3971	54.9582	33.6268	27.8382	20.9038	43.2119	24.7141	46.3835	28.3927	46.2	22.7349
Sample	4_top	5_top	6_top	12_top	14_top	15_top	21_top	23_top	27_top	28_top	32_top	37_top	40_top	41_top	42_top	4_middle	5_middle	6_middle	12_middle	14_middle	15_middle	21_middle	23_middle	27_middle	28_middle	32_middle	37_middle	40_middle	41_middle	42_middle	4_bottom	5_bottom	6_bottom	12_bottom	14_bottom	15_bottom	21_bottom	23_bottom	27_bottom	28_bottom	32_bottom	37_bottom	40_bottom	41_bottom	42_bottom
Plot	4	5	6	12	14	15	21	23	27	28	32	37	40	41	42	4	5	6	12	14	15	21	23	27	28	32	37	40	41	42	4	5	6	12	14	15	21	23	27	28	32	37	40	41	42
Depth	0-7.5	0-7.5	0-7.5	0-7.5	0-7.5	0-7.5	0-7.5	0-7.5	0-7.5	0-7.5	0-7.5	0-7.5	0-7.5	0-7.5	0-7.5	7.5-15	7.5-15	7.5-15	7.5-15	7.5-15	7.5-15	7.5-15	7.5-15	7.5-15	7.5-15	7.5-15	7.5-15	7.5-15	7.5-15	7.5-15	15-25	15-25	15-25	15-25	15-25	15-25	15-25	15-25	15-25	15-25	15-25	15-25	15-25	15-25	15-25
Treatment	Mm	PP	PF	Ii	Nn	Ii	Nn	Mm	PF	PP	Nn	Ii	Mm	PP	PF	Mm	PP	PF	Ii	Nn	Ii	Nn	Mm	PF	PP	Nn	Ii	Mm	PP	PF	Mm	PP	PF	Ii	Nn	Ii	Nn	Mm	PF	PP	Nn	Ii	Mm	PP	PF
Block	1	1	1	1	1	2	2	2	2	2	3	3	3	3	3	1	1	1	1	1	2	2	2	2	2	3	3	3	3	3	1	1	1	1	1	2	2	2	2	2	3	3	3	3	3
